# Supplementary material for: Transcriptomic responses in mouse brain exposed to chronic excess of the neurotransmitter glutamate
Source: BMC Genomics. 2010 Jun 7;11:360. doi: 10.1186/1471-2164-11-360 (PMC2896956; doi:10.1186/1471-2164-11-360)
Supplement: Additional file 2 — All differential probesets in Glud1. Complete list of significantly up- and down-regulated probesets identified in this study. The 707 up- and 311 down-regulated probesets are listed in two separate data sheets of this Excel file. The probeset IDs are listed along with corresponding gene symbols, gene titles, fold changes and significance P values (calculated from Cyber-T test). [file 1471-2164-11-360-S2.XLS]

## Sheet: 707 up-reg probesets in Glud1
Affymetrix ID	Gene Symbol	Gene Title	Fold Change	pVal
1450407_a_at	Anp32a	acidic (leucine-rich) nuclear phosphoprotein 32 family, member A	3.402	0.000119461
1427683_at	Egr2	early growth response 2	2.732	1.22159e-06
1440322_at	---	---	2.373	0.00021463
1460417_at	AB041803	cDNA sequence AB041803	2.308	1.96266e-06
1443271_at	---	12 days embryo spinal ganglion cDNA, RIKEN full-length enriched library, clone:D130036A06 product:unclassifiable, full insert sequence	2.299	5.97908e-06
1427688_a_at	Ptprs	protein tyrosine phosphatase, receptor type, S	2.282	7.84228e-06
1426114_at	Hnrpab	heterogeneous nuclear ribonucleoprotein A/B	2.232	0.00019225
1443188_at	Ube2w	ubiquitin-conjugating enzyme E2W (putative)	2.201	1.06347e-06
1459014_at	2900019G14Rik	RIKEN cDNA 2900019G14 gene	2.198	0.000774382
1441467_at	---	3 days neonate thymus cDNA, RIKEN full-length enriched library, clone:A630052I23 product:hypothetical protein, full insert sequence	2.15	9.06919e-07
1440565_at	---	---	2.063	5.42931e-06
1440440_at	---	Transcribed locus	2.062	9.55991e-06
1441679_at	---	---	2.055	2.93253e-05
1423100_at	Fos	FBJ osteosarcoma oncogene	2.055	7.69314e-05
1418794_at	Cds2	CDP-diacylglycerol synthase (phosphatidate cytidylyltransferase) 2	2.025	0.000439477
1443247_at	---	---	1.979	2.49607e-05
1438732_at	---	---	1.977	3.17537e-05
1440437_at	Herc1	hect (homologous to the E6-AP (UBE3A) carboxyl terminus) domain and RCC1 (CHC1)-like domain (RLD) 1	1.972	0.000490919
1435493_at	Dsp	desmoplakin	1.945	2.40274e-05
1420964_at	Enc1	ectodermal-neural cortex 1	1.944	0.000309463
1432294_at	9330177L23Rik	RIKEN cDNA 9330177L23 gene	1.936	1.50692e-05
1442019_at	B230343A10Rik	RIKEN cDNA B230343A10 gene	1.93	7.82589e-05
1443589_at	DXErtd242e	DNA segment, Chr X, ERATO Doi 242, expressed	1.926	3.34218e-05
1419581_at	Dlg4	discs, large homolog 4 (Drosophila)	1.923	0.000506912
1421616_at	Grin2a	glutamate receptor, ionotropic, NMDA2A (epsilon 1)	1.91	0.00121778
1443705_at	---	Transcribed locus	1.895	0.000105091
1444671_at	Rasal2	RAS protein activator like 2	1.889	0.00011131
1420816_at	Ywhag	3-monooxygenase/tryptophan 5-monooxygenase activation protein, gamma polypeptide	1.874	4.02073e-05
1440051_at	---	---	1.874	8.89169e-06
1435494_s_at	Dsp	desmoplakin	1.874	5.02346e-05
1458605_at	---	---	1.87	0.00205031
1430197_a_at	Pitpnm2	phosphatidylinositol transfer protein, membrane-associated 2	1.833	4.37571e-05
1444827_at	---	---	1.832	2.96149e-05
1457637_at	---	13 days embryo male testis cDNA, RIKEN full-length enriched library, clone:6030456H24 product:unclassifiable, full insert sequence	1.829	1.34174e-05
1427285_s_at	---	---	1.827	0.000567123
1420957_at	Apc /// LOC100048863	adenomatosis polyposis coli /// similar to adenomatosis polyposis coli	1.826	6.08223e-05
1441869_x_at	---	---	1.823	0.000621076
1459826_at	Kcnq2	Potassium voltage-gated channel, subfamily Q, member 2	1.818	0.000250873
1446712_at	Ntrk2	neurotrophic tyrosine kinase, receptor, type 2	1.809	1.4954e-05
1459224_at	---	---	1.801	2.49392e-05
1454472_at	2900092N22Rik	RIKEN cDNA 2900092N22 gene	1.801	0.00019406
1432947_at	4921519G19Rik	RIKEN cDNA 4921519G19 gene	1.8	6.52993e-06
1421166_at	Atrn	attractin	1.797	8.24577e-05
1430980_a_at	Eif4a1	eukaryotic translation initiation factor 4A1	1.794	2.15266e-06
1450530_at	B3galt1	UDP-Gal:betaGlcNAc beta 1,3-galactosyltransferase, polypeptide 1	1.792	9.336e-05
1432757_at	2900011L18Rik	RIKEN cDNA 2900011L18 gene	1.789	4.50262e-05
1458282_at	---	---	1.788	0.000141805
1422223_at	Grin2b	glutamate receptor, ionotropic, NMDA2B (epsilon 2)	1.786	0.000205173
1422136_at	LOC677213 /// Uhmk1	U2AF homology motif (UHM) kinase 1 /// similar to U2AF homology motif (UHM) kinase 1	1.781	0.00192647
1437118_at	Usp7	ubiquitin specific peptidase 7	1.78	5.60049e-05
1421789_s_at	Arf3	ADP-ribosylation factor 3	1.78	5.30876e-05
1442945_at	2010109K09Rik	RIKEN cDNA 2010109K09 gene	1.779	5.80421e-05
1459485_at	---	---	1.779	1.7578e-05
1438069_a_at	Rbm5	RNA binding motif protein 5	1.777	0.000160068
1459303_at	---	---	1.774	0.000124647
1445217_at	A730073F16Rik	RIKEN cDNA A730073F16 gene	1.773	0.000292528
1421336_at	Prox1	prospero-related homeobox 1	1.772	0.000738968
1455869_at	---	Transcribed locus, weakly similar to XP_001175112.1 similar to pol protein, partial [Pan troglodytes]	1.77	0.000569719
1444273_at	AW555355	expressed sequence AW555355	1.768	2.94115e-06
1439195_at	---	---	1.767	3.93704e-05
1432808_at	5830426K05Rik	RIKEN cDNA 5830426K05 gene	1.767	0.000172496
1457550_at	9530059O14Rik	RIKEN cDNA 9530059O14 gene	1.765	0.000108253
1443253_at	---	---	1.764	9.39374e-05
1415824_at	Scd2	stearoyl-Coenzyme A desaturase 2	1.752	6.73001e-05
1418687_at	Arc	activity regulated cytoskeletal-associated protein	1.752	1.24726e-05
1444152_at	Cugbp2	CUG triplet repeat, RNA binding protein 2	1.751	0.00038067
1449876_at	Prkg1	protein kinase, cGMP-dependent, type I	1.751	0.000197911
1457553_at	---	---	1.75	0.00011486
1443239_at	---	---	1.749	0.000173865
1446144_at	Pex5l	peroxisomal biogenesis factor 5-like	1.746	7.19737e-06
1438515_at	Zfp207	zinc finger protein 207	1.737	0.000204968
1441172_at	---	---	1.735	0.000550438
1431749_a_at	Rasgrp1	RAS guanyl releasing protein 1	1.734	2.19266e-05
1438126_at	Exoc5	exocyst complex component 5	1.728	6.12266e-05
1417752_at	Coro1c	coronin, actin binding protein 1C	1.727	0.000195926
1445562_at	---	---	1.727	0.000111231
1442886_at	Tra2a	transformer 2 alpha homolog (Drosophila)	1.723	0.000824576
1460099_at	---	Transcribed locus	1.722	0.00188295
1457551_at	---	---	1.718	0.000102701
1445081_at	A930041I02Rik	RIKEN cDNA A930041I02 gene	1.718	0.000265316
1438265_at	---	NOD-derived CD11c +ve dendritic cells cDNA, RIKEN full-length enriched library, clone:F630001G16 product:unclassifiable, full insert sequence	1.717	0.000343604
1439127_at	AI314180	expressed sequence AI314180	1.717	0.0008793
1456808_at	---	---	1.716	0.000561806
1459229_at	---	7 days neonate cerebellum cDNA, RIKEN full-length enriched library, clone:A730008E08 product:unclassifiable, full insert sequence	1.712	4.08538e-05
1437894_at	Prox1	prospero-related homeobox 1	1.711	0.000105053
1432950_at	5330421F21Rik	RIKEN cDNA 5330421F21 gene	1.708	0.00135313
1441253_at	---	13 days embryo heart cDNA, RIKEN full-length enriched library, clone:D330006I11 product:unclassifiable, full insert sequence	1.706	1.17241e-06
1457432_at	Prox1	prospero-related homeobox 1	1.706	0.000810597
1425885_a_at	Kcnab2	potassium voltage-gated channel, shaker-related subfamily, beta member 2	1.7	0.000175173
1444676_at	---	0 day neonate thymus cDNA, RIKEN full-length enriched library, clone:A430066N02 product:unclassifiable, full insert sequence	1.686	0.00186531
1457324_at	---	Transcribed locus	1.685	0.000193817
1427646_a_at	Arhgef2	rho/rac guanine nucleotide exchange factor (GEF) 2	1.683	0.000548173
1456839_at	---	---	1.682	0.000649126
1454030_at	Saps3	SAPS domain family, member 3	1.679	0.000442296
1440372_at	---	Transcribed locus	1.678	0.000316098
1439704_at	Hdac2	histone deacetylase 2	1.672	0.00195665
1458296_at	---	Transcribed locus	1.669	0.000304953
1458147_at	---	---	1.668	0.000854722
1453144_at	4933439C20Rik	RIKEN cDNA 4933439C20 gene	1.667	0.00124009
1431254_at	Kbtbd11	kelch repeat and BTB (POZ) domain containing 11	1.667	0.00162033
1446224_at	Hectd2	HECT domain containing 2	1.664	0.000629073
1425963_at	Cabp7	calcium binding protein 7	1.661	0.000114202
1442017_at	Nfs1	nitrogen fixation gene 1 (S. cerevisiae)	1.658	0.000778176
1450442_at	Add2	adducin 2 (beta)	1.657	0.000230886
1442109_at	---	Activated spleen cDNA, RIKEN full-length enriched library, clone:F830222N19 product:unclassifiable, full insert sequence	1.649	0.000592254
1442927_at	Ptk2b	PTK2 protein tyrosine kinase 2 beta	1.649	0.000107425
1441358_at	Pcdhb16	protocadherin beta 16	1.649	0.000204589
1428195_at	4631427C17Rik	RIKEN cDNA 4631427C17 gene	1.648	0.000891364
1439840_at	Polb	polymerase (DNA directed), beta	1.645	5.42047e-05
1454501_at	6330419E04Rik	RIKEN cDNA 6330419E04 gene	1.645	0.000392795
1442956_at	---	---	1.643	0.000257111
1459008_at	---	16 days neonate cerebellum cDNA, RIKEN full-length enriched library, clone:9630045O14 product:hypothetical protein, full insert sequence	1.64	0.000171333
1443088_at	9930031P18Rik	RIKEN cDNA 9930031P18 gene	1.64	4.91185e-05
1446972_at	D15Wsu126e	DNA segment, Chr 15, Wayne State University 126, expressed	1.637	0.00140411
1431229_at	Ipw	imprinted gene in the Prader-Willi syndrome region	1.635	0.000443675
1429653_at	Gse1	genetic suppressor element 1	1.634	0.000276004
1437638_at	Srrm2	serine/arginine repetitive matrix 2	1.634	0.000181592
1443337_at	---	0 day neonate lung cDNA, RIKEN full-length enriched library, clone:E030012P20 product:unclassifiable, full insert sequence	1.634	0.00163908
1422231_a_at	Tnfrsf25	tumor necrosis factor receptor superfamily, member 25	1.633	0.00230697
1419580_at	Dlg4	discs, large homolog 4 (Drosophila)	1.63	0.000286914
1459563_x_at	---	---	1.622	0.00133071
1425061_at	Wasf3	WAS protein family, member 3	1.621	0.00267756
1422044_at	Ndst1	N-deacetylase/N-sulfotransferase (heparan glucosaminyl) 1	1.614	0.00452206
1420975_at	Baz1b	bromodomain adjacent to zinc finger domain, 1B	1.611	0.00040816
1442295_at	Arpc2	Actin related protein 2/3 complex, subunit 2	1.607	0.000378255
1458592_at	---	Transcribed locus	1.603	0.00116202
1425660_at	Btbd3	BTB (POZ) domain containing 3	1.603	0.000197328
1457583_at	---	Transcribed locus	1.601	0.000272432
1441570_at	---	15 days embryo male testis cDNA, RIKEN full-length enriched library, clone:8030456E09 product:unclassifiable, full insert sequence	1.598	0.000826323
1429169_at	Rbm3	RNA binding motif protein 3	1.591	0.0005682
1450184_s_at	Tef	thyrotroph embryonic factor	1.591	0.00169668
1431024_a_at	Arid4b	AT rich interactive domain 4B (Rbp1 like)	1.59	0.00026567
1445395_at	---	Activated spleen cDNA, RIKEN full-length enriched library, clone:F830203K11 product:hypothetical protein, full insert sequence	1.588	0.00524352
1446245_at	---	---	1.585	0.000835835
1446065_at	---	---	1.584	4.10406e-05
1422329_a_at	LOC100047606 /// Ntrk3	neurotrophic tyrosine kinase, receptor, type 3 /// similar to neurotrophic tyrosine kinase, receptor, type 3	1.583	0.000738686
1424893_at	Ndel1	nuclear distribution gene E-like homolog 1 (A. nidulans)	1.583	0.000685293
1447222_at	Hspa12a	heat shock protein 12A	1.582	0.00080484
1430379_at	5830411K21Rik	RIKEN cDNA 5830411K21 gene	1.582	0.00392768
1444147_at	Pcsk2	proprotein convertase subtilisin/kexin type 2	1.578	0.00178786
1442701_at	---	---	1.576	5.97129e-05
1416505_at	Nr4a1	nuclear receptor subfamily 4, group A, member 1	1.576	7.85879e-05
1441538_at	---	---	1.576	0.00106587
1440551_at	---	Transcribed locus	1.575	0.00061885
1456909_at	LOC676974	similar to Glucose-6-phosphate isomerase (GPI) (Phosphoglucose isomerase) (PGI) (Phosphohexose isomerase) (PHI) (Neuroleukin) (NLK)	1.574	7.21548e-05
1446803_at	---	0 day neonate cerebellum cDNA, RIKEN full-length enriched library, clone:C230059K22 product:unclassifiable, full insert sequence	1.573	0.000402225
1443468_at	---	---	1.571	0.000756386
1427306_at	Ryr1	ryanodine receptor 1, skeletal muscle	1.571	0.000695987
1439586_at	LOC548102	hypothetical LOC548102	1.57	0.0023195
1425263_a_at	Mbp	myelin basic protein	1.57	0.000153442
1453559_a_at	Sel1l	sel-1 suppressor of lin-12-like (C. elegans)	1.569	0.00297507
1443876_at	---	16 days neonate thymus cDNA, RIKEN full-length enriched library, clone:A130020E07 product:calcium/calmodulin-dependent protein kinase II alpha, full insert sequence	1.568	3.99117e-05
1444355_at	Atp8a1	ATPase, aminophospholipid transporter (APLT), class I, type 8A, member 1	1.567	0.000996742
1452226_at	LOC100047340 /// Rcc2	regulator of chromosome condensation 2 /// hypothetical protein LOC100047340	1.566	0.0013608
1442400_at	---	13 days embryo male testis cDNA, RIKEN full-length enriched library, clone:6030456H24 product:unclassifiable, full insert sequence	1.565	0.00721755
1459648_at	---	Adult male epididymis cDNA, RIKEN full-length enriched library, clone:9230025F10 product:unclassifiable, full insert sequence	1.565	0.00146293
1459488_at	---	---	1.565	0.00183578
1443125_at	Trip12	thyroid hormone receptor interactor 12	1.565	0.00192581
1442897_at	2610024E20Rik	RIKEN cDNA 2610024E20 gene	1.56	0.00417997
1459288_at	---	---	1.56	4.56694e-05
1454404_at	2610011E03Rik	RIKEN cDNA 2610011E03 gene	1.559	0.00522624
1444151_at	---	Transcribed locus	1.558	0.00159274
1453760_at	Mier1	mesoderm induction early response 1 homolog (Xenopus laevis	1.558	0.00263601
1442277_at	Chka	choline kinase alpha	1.557	0.00073658
1457047_at	---	Transcribed locus	1.556	0.0040997
1443212_at	---	---	1.556	0.00122771
1418189_s_at	Malat1	Metastasis associated lung adenocarcinoma transcript 1 (non-coding RNA)	1.556	0.000972766
1438310_at	---	10 days neonate cerebellum cDNA, RIKEN full-length enriched library, clone:B930095L19 product:unclassifiable, full insert sequence	1.556	4.97461e-06
1451285_at	Fus	fusion, derived from t(12;16) malignant liposarcoma (human)	1.555	0.000440681
1427058_at	Eif4a1	eukaryotic translation initiation factor 4A1	1.552	3.3944e-05
1418188_a_at	Malat1	Metastasis associated lung adenocarcinoma transcript 1 (non-coding RNA)	1.552	0.000246678
1431412_at	2810455B08Rik	RIKEN cDNA 2810455B08 gene	1.551	0.00146532
1441548_at	Frmd4b	FERM domain containing 4B	1.551	0.000426241
1459371_at	---	---	1.547	0.00248086
1440037_at	Pbx1	pre B-cell leukemia transcription factor 1	1.547	3.97216e-05
1454397_at	4632418H02Rik	RIKEN cDNA 4632418H02 gene	1.547	0.000603271
1434280_at	---	---	1.545	0.00310471
1421449_at	Csmd1	CUB and Sushi multiple domains 1	1.544	0.000658068
1435520_at	Msi2	Musashi homolog 2 (Drosophila)	1.543	0.00109671
1446001_at	---	---	1.542	0.00142886
1457569_at	D8Ertd51e	DNA segment, Chr 8, ERATO Doi 51, expressed	1.542	0.000228375
1439479_at	Lct	lactase	1.542	6.17602e-05
1429607_at	Trak2	trafficking protein, kinesin binding 2	1.541	0.00189968
1459957_at	---	Transcribed locus	1.538	0.00205536
1446688_at	---	---	1.538	0.00784138
1425805_a_at	Usp12	ubiquitin specific peptidase 12	1.538	0.00424113
1458663_at	---	---	1.538	0.00197438
1432344_a_at	Aplp2	amyloid beta (A4) precursor-like protein 2	1.538	0.000705321
1421199_at	Dlg2	discs, large homolog 2 (Drosophila)	1.536	0.00965045
1459894_at	Iqgap2	IQ motif containing GTPase activating protein 2	1.535	0.00052753
1425405_a_at	Adar	adenosine deaminase, RNA-specific	1.534	0.00384865
1431530_a_at	Tspan5	tetraspanin 5	1.534	0.000610449
1455773_at	---	0 day neonate kidney cDNA, RIKEN full-length enriched library, clone:D630004N14 product:unclassifiable, full insert sequence	1.533	0.000962023
1426043_a_at	Capn3	calpain 3	1.531	0.000471526
1457891_at	C230011H18Rik	RIKEN cDNA C230011H18 gene	1.531	0.00231712
1446255_at	---	---	1.531	0.00062522
1456791_at	Zfp800	zinc finger protein 800	1.53	0.00282713
1436898_at	LOC100045887 /// Sfpq	splicing factor proline/glutamine rich (polypyrimidine tract binding protein associated) /// similar to PTB-associated splicing factor	1.53	0.000316216
1442946_at	---	---	1.529	0.00511396
1439554_at	Scmh1	sex comb on midleg homolog 1	1.527	0.00368634
1440841_at	BB217526	Expressed sequence BB217526	1.523	0.000712551
1450319_at	Gabrb2	gamma-aminobutyric acid (GABA-A) receptor, subunit beta 2	1.523	0.00240847
1444393_at	---	---	1.522	0.00052507
1444693_at	---	---	1.52	0.00191889
1442445_at	2610027H17Rik	RIKEN cDNA 2610027H17 gene	1.518	0.00339447
1433015_at	6330436F06Rik	RIKEN cDNA 6330436F06 gene	1.517	0.000661512
1440439_at	---	---	1.517	0.00145974
1430529_at	Csnk1a1	casein kinase 1, alpha 1	1.517	0.000879715
1431196_at	Atp2c1	ATPase, Ca++-sequestering	1.515	0.000826534
1459887_at	---	Transcribed locus	1.515	0.000515128
1457834_at	Yy1	YY1 transcription factor	1.514	0.00291476
1438458_a_at	LOC100045887 /// Sfpq	splicing factor proline/glutamine rich (polypyrimidine tract binding protein associated) /// similar to PTB-associated splicing factor	1.514	0.000364128
1440375_at	---	---	1.514	0.0013615
1450804_at	Kif5c	kinesin family member 5C	1.513	0.00101862
1439220_at	---	Adult male corpora quadrigemina cDNA, RIKEN full-length enriched library, clone:B230208A20 product:unclassifiable, full insert sequence	1.513	0.00178925
1442014_at	---	Transcribed locus	1.511	0.00195132
1437923_at	AI314760	expressed sequence AI314760	1.511	0.000243258
1441331_at	A230061C15Rik	RIKEN cDNA A230061C15 gene	1.507	4.49071e-05
1439998_at	Jmjd1c	jumonji domain containing 1C	1.505	0.00229625
1427602_at	Dep1	diabetic embryopathy 1	1.505	0.00110667
1442483_at	---	---	1.505	0.00056957
1450955_s_at	Sort1	sortilin 1	1.505	0.000206758
1443053_at	---	---	1.503	0.00245119
1425176_at	C1ql3	C1q-like 3	1.502	0.000842706
1442632_at	---	Adult male urinary bladder cDNA, RIKEN full-length enriched library, clone:9530057M21 product:unclassifiable, full insert sequence	1.502	0.00269553
1428054_at	Slc8a2	solute carrier family 8 (sodium/calcium exchanger), member 2	1.502	0.00513274
1426329_s_at	Baalc	brain and acute leukemia, cytoplasmic	1.502	0.000728077
1424332_at	Rab40c	Rab40c, member RAS oncogene family	1.5	0.00174568
1423363_at	Sort1	sortilin 1	1.5	0.00183337
1420384_at	Col4a3bp	collagen, type IV, alpha 3 (Goodpasture antigen) binding protein	1.499	0.00094404
1442358_at	AA409587	expressed sequence AA409587	1.499	0.00164465
1445148_at	---	---	1.498	0.00438389
1456499_at	Rnf130	ring finger protein 130	1.498	0.00171572
1434763_at	Orai2	ORAI calcium release-activated calcium modulator 2	1.498	0.000151429
1430386_at	E030024N20Rik	RIKEN cDNA E030024N20 gene	1.497	0.00148536
1422072_a_at	Gstm6	glutathione S-transferase, mu 6	1.497	0.00257072
1439871_at	---	Transcribed locus	1.497	0.00655636
1457793_a_at	Whsc1l1	Wolf-Hirschhorn syndrome candidate 1-like 1 (human)	1.496	0.000765063
1457765_at	---	---	1.496	0.00555731
1426060_at	---	---	1.496	0.000265869
1440586_at	B430203I24Rik	RIKEN cDNA B430203I24 gene	1.495	0.00173425
1460307_at	Akt3	thymoma viral proto-oncogene 3	1.495	0.000654908
1422919_at	Hrasls	HRAS-like suppressor	1.494	0.00303319
1454250_at	Exoc6b	exocyst complex component 6B	1.493	0.00511791
1452688_at	Prpf39	PRP39 pre-mRNA processing factor 39 homolog (yeast)	1.492	0.00780638
1432130_a_at	Ttc14	tetratricopeptide repeat domain 14	1.491	0.00665657
1441220_at	---	---	1.49	0.000836819
1416062_at	Tbc1d15	TBC1 domain family, member 15	1.489	0.00265087
1438244_at	Nfib	nuclear factor I/B	1.488	9.57212e-05
1439330_at	D230040J21Rik	RIKEN cDNA D230040J21 gene	1.486	0.00216717
1425587_a_at	Ptprj	protein tyrosine phosphatase, receptor type, J	1.486	0.00124958
1432853_at	2900057C01Rik	RIKEN cDNA 2900057C01 gene	1.486	0.00133505
1457213_a_at	Dgkh	diacylglycerol kinase, eta	1.486	0.000184451
1421568_at	Kcna6	potassium voltage-gated channel, shaker-related, subfamily, member 6	1.485	0.00783824
1437941_at	Phka2	phosphorylase kinase alpha 2	1.485	0.00227831
1439289_s_at	Pnmal1	PNMA-like 1	1.483	0.00279528
1439757_s_at	Epha4	Eph receptor A4	1.483	0.000102709
1421181_at	Npcd /// Nptxr	neuronal pentraxin receptor /// neuronal pentraxin with chromo domain	1.479	0.000525998
1439215_at	Atp2c1	ATPase, Ca++-sequestering	1.478	4.58459e-05
1451411_at	Gprc5b	G protein-coupled receptor, family C, group 5, member B	1.477	0.000403501
1437214_at	Lrrtm4	leucine rich repeat transmembrane neuronal 4	1.477	0.000872284
1454950_at	B930006L02Rik	RIKEN cDNA B930006L02 gene	1.476	0.00298682
1450051_at	Atrx	alpha thalassemia/mental retardation syndrome X-linked homolog (human)	1.475	0.00135517
1446426_at	---	---	1.475	0.00106546
1440314_at	---	Transcribed locus	1.474	0.00190232
1457216_at	---	Transcribed locus	1.474	0.00253511
1421054_at	Xpo4	exportin 4	1.474	0.00785488
1423048_a_at	Tollip	toll interacting protein	1.473	0.000174021
1426328_a_at	Scn3b	sodium channel, voltage-gated, type III, beta	1.473	0.00127862
1430436_at	3321401G04Rik	RIKEN cDNA 3321401G04 gene	1.473	0.00368317
1417576_a_at	Otub2	OTU domain, ubiquitin aldehyde binding 2	1.473	0.000833275
1430073_at	2900016B01Rik	RIKEN cDNA 2900016B01 gene	1.472	0.00149582
1441466_at	Sfrs10	splicing factor, arginine/serine-rich 10 (transformer 2 homolog, Drosophila)	1.47	0.00204791
1431308_at	5730557B15Rik	RIKEN cDNA 5730557B15 gene	1.468	0.00276237
1439691_at	D5Ertd579e	DNA segment, Chr 5, ERATO Doi 579, expressed	1.468	0.00117828
1459376_at	---	---	1.468	0.00238575
1431932_s_at	Trim44	tripartite motif-containing 44	1.467	0.00762468
1437821_at	---	---	1.467	0.00302684
1421895_at	Eif2s3x /// LOC100039419 /// LOC100048746	eukaryotic translation initiation factor 2, subunit 3, structural gene X-linked /// similar to translation initiation factor eIF-2 gamma subunit	1.467	0.000458603
1427359_at	Jhdm1d	jumonji C domain-containing histone demethylase 1 homolog D (S. cerevisiae)	1.466	0.00912872
1427682_a_at	Egr2	early growth response 2	1.466	0.000866358
1443770_x_at	---	---	1.465	0.00805588
1425175_at	C1ql3	C1q-like 3	1.464	0.000965898
1442880_at	---	13 days embryo male testis cDNA, RIKEN full-length enriched library, clone:6030413N05 product:stromal cell derived factor receptor 2, full insert sequence	1.464	0.00315652
1422051_a_at	Gabbr1	gamma-aminobutyric acid (GABA-B) receptor, 1	1.464	0.000140198
1460385_a_at	Zfp179	zinc finger protein 179	1.464	5.6949e-05
1448571_a_at	Gmfb	glia maturation factor, beta	1.463	0.00888518
1442538_at	---	---	1.462	0.00188792
1442760_x_at	---	---	1.461	0.00110443
1457712_at	Chd8	chromodomain helicase DNA binding protein 8	1.461	0.0031305
1451667_at	C530043G21Rik	RIKEN cDNA C530043G21 gene	1.461	0.00463194
1422145_at	LOC100044697	similar to N-acetylglucosaminyltransferase III	1.461	0.0062401
1445869_at	---	Transcribed locus	1.459	0.00823991
1430649_at	Baalc	brain and acute leukemia, cytoplasmic	1.459	0.00203352
1450849_at	Hnrnpu	heterogeneous nuclear ribonucleoprotein U	1.458	0.000514461
1437422_at	Sema5a	sema domain, seven thrombospondin repeats (type 1 and type 1-like), transmembrane domain (TM) and short cytoplasmic domain, (semaphorin) 5A	1.458	2.56484e-05
1415834_at	Dusp6	dual specificity phosphatase 6	1.458	0.000497278
1425461_at	Fbxw11	F-box and WD-40 domain protein 11	1.458	0.00257546
1421633_a_at	Hapln1	hyaluronan and proteoglycan link protein 1	1.457	0.00180334
1449682_s_at	LOC631582 /// Tubb2a-ps2 /// Tubb2b	tubulin, beta 2b /// tubulin, beta 2a, pseudogene 2 /// similar to Tubulin beta chain (T beta-15)	1.457	0.00160177
1444943_at	---	Transcribed locus	1.457	0.00041071
1443956_at	LOC100040623 /// Zfp397	zinc finger protein 397 /// hypothetical protein LOC100040623	1.457	0.000844059
1443471_at	Zbtb20	zinc finger and BTB domain containing 20	1.457	0.00490277
1452629_at	Safb2	scaffold attachment factor B2	1.457	0.000789117
1431052_at	Arhgap12	Rho GTPase activating protein 12	1.456	0.00699457
1431597_a_at	Nrip3	nuclear receptor interacting protein 3	1.455	0.00072636
1425490_a_at	Wdr13	WD repeat domain 13	1.453	0.00211249
1460159_at	Mysm1	myb-like, SWIRM and MPN domains 1	1.453	0.00688407
1429591_at	Tacc1	transforming, acidic coiled-coil containing protein 1	1.452	0.00418262
1450035_a_at	Prpf40a	PRP40 pre-mRNA processing factor 40 homolog A (yeast)	1.452	0.002556
1441992_at	Rab14	RAB14, member RAS oncogene family	1.452	0.00182127
1441669_at	Centb2	centaurin, beta 2	1.451	0.00549236
1442370_at	---	10 days neonate cortex cDNA, RIKEN full-length enriched library, clone:A830028E23 product:unclassifiable, full insert sequence	1.449	0.00224121
1416739_a_at	Brap	BRCA1 associated protein	1.449	0.00380638
1428051_a_at	Cacna1d	calcium channel, voltage-dependent, L type, alpha 1D subunit	1.448	0.00419655
1458947_at	---	---	1.448	0.000691841
1446421_at	---	12 days embryo eyeball cDNA, RIKEN full-length enriched library, clone:D230035C16 product:unclassifiable, full insert sequence	1.447	0.000526453
1423661_s_at	Ctdsp2 /// LOC100043719 /// LOC100046500	CTD (carboxy-terminal domain, RNA polymerase II, polypeptide A) small phosphatase 2 /// similar to Ctdsp2 protein	1.446	0.00346301
1439656_at	Pafah1b1	Platelet-activating factor acetylhydrolase, isoform 1b, beta1 subunit	1.444	0.00632795
1426090_a_at	Fert2	fer (fms/fps related) protein kinase, testis specific 2	1.444	0.00503387
1459731_at	---	---	1.444	0.00322537
1443689_at	---	Transcribed locus	1.444	0.000757843
1431704_a_at	Ralgps2	Ral GEF with PH domain and SH3 binding motif 2	1.443	0.00252657
1459635_at	---	---	1.443	0.00100556
1453448_at	2310067E19Rik	RIKEN cDNA 2310067E19 gene	1.442	0.00294709
1422769_at	Syncrip	synaptotagmin binding, cytoplasmic RNA interacting protein	1.442	0.00346542
1428356_at	LOC100044882 /// Osbp2	oxysterol binding protein 2 /// similar to oxysterol binding protein 2	1.441	0.00469211
1438957_x_at	Cds2	CDP-diacylglycerol synthase (phosphatidate cytidylyltransferase) 2	1.441	0.00130457
1418290_a_at	Ezh1	enhancer of zeste homolog 1 (Drosophila)	1.441	0.00176933
1429517_at	Zfyve20	zinc finger, FYVE domain containing 20	1.441	0.00422143
1421961_a_at	Dnajb5	DnaJ (Hsp40) homolog, subfamily B, member 5	1.439	0.00265265
1425834_a_at	Gpam	glycerol-3-phosphate acyltransferase, mitochondrial	1.439	0.00419445
1430929_at	9430082L08Rik	RIKEN cDNA 9430082L08 gene	1.439	0.00528727
1440082_at	Ptk2	PTK2 protein tyrosine kinase 2	1.438	0.00188891
1430151_at	Nisch	nischarin	1.438	0.00123624
1421813_a_at	Psap	prosaposin	1.438	0.000417905
1428905_at	Rraga	Ras-related GTP binding A	1.438	0.00189143
1443230_at	---	CDNA clone IMAGE:6514950	1.437	0.00644136
1446475_at	---	Transcribed locus	1.436	0.00550322
1436878_at	Baalc	brain and acute leukemia, cytoplasmic	1.436	0.000318236
1448738_at	Calb1	calbindin-28K	1.436	0.00254141
1451793_at	Klhl24	kelch-like 24 (Drosophila)	1.436	0.00264497
1419730_at	4631427C17Rik	RIKEN cDNA 4631427C17 gene	1.435	0.00177021
1446433_at	Acbd5	acyl-Coenzyme A binding domain containing 5	1.435	0.00313119
1437066_at	Zbtb20	zinc finger and BTB domain containing 20	1.434	0.000684602
1430969_at	Mtch2	mitochondrial carrier homolog 2 (C. elegans)	1.43	0.00926177
1442950_at	---	Transcribed locus	1.43	0.00142351
1436457_at	F830028O17Rik	RIKEN cDNA F830028O17 gene	1.43	0.00826099
1440807_at	---	---	1.429	0.00319074
1415801_at	Gja1	gap junction protein, alpha 1	1.428	0.00129155
1442623_at	---	Transcribed locus	1.428	0.0135154
1422710_a_at	Cacna1h	calcium channel, voltage-dependent, T type, alpha 1H subunit	1.427	9.79078e-05
1456021_at	Atf6	activating transcription factor 6	1.426	0.00372386
1453853_a_at	Arhgef12	Rho guanine nucleotide exchange factor (GEF) 12	1.426	0.009452
1456863_at	Epha4	Eph receptor A4	1.425	0.00551663
1453028_at	Pwwp2a	PWWP domain containing 2A	1.425	0.00132328
1457111_at	AA415038	expressed sequence AA415038	1.424	0.00115644
1458833_at	Nrcam	neuron-glia-CAM-related cell adhesion molecule	1.423	0.00620411
1444903_at	---	---	1.423	0.00204073
1460032_at	---	---	1.423	0.00967176
1445273_at	D10Ertd638e	DNA segment, Chr 10, ERATO Doi 638, expressed	1.422	0.00656823
1459906_at	---	12 days embryo spinal ganglion cDNA, RIKEN full-length enriched library, clone:D130053N18 product:unclassifiable, full insert sequence	1.422	0.00302739
1439652_at	---	---	1.421	0.00039863
1444785_at	---	---	1.421	0.00348277
1453582_at	Chka	choline kinase alpha	1.421	0.00149677
1422748_at	Zeb2	zinc finger E-box binding homeobox 2	1.421	0.000834929
1441608_at	Cacna2d1	calcium channel, voltage-dependent, alpha2/delta subunit 1	1.421	0.0167316
1443366_at	Napg	N-ethylmaleimide sensitive fusion protein attachment protein gamma	1.42	0.00141726
1448890_at	Klf2	Kruppel-like factor 2 (lung)	1.42	0.00887041
1421042_at	Arhgef2	rho/rac guanine nucleotide exchange factor (GEF) 2	1.42	0.000837728
1415899_at	Junb	Jun-B oncogene	1.42	0.00202908
1453980_at	5330434G04Rik /// LOC100043213 /// LOC100046069	RIKEN cDNA 5330434G04 gene /// hypothetical protein LOC100043213 /// hypothetical protein LOC100046069	1.419	0.00687979
1439299_at	---	0 day neonate kidney cDNA, RIKEN full-length enriched library, clone:D630033G03 product:unclassifiable, full insert sequence	1.419	0.0114247
1444338_at	---	Adult male corpora quadrigemina cDNA, RIKEN full-length enriched library, clone:B230364A04 product:hypothetical protein, full insert sequence	1.419	0.0046143
1443109_at	---	---	1.418	0.00631169
1440604_at	8030494B02Rik	Riken cDNA 8030494B02 gene	1.418	0.00691652
1439515_at	Setd5	SET domain containing 5	1.417	0.0123669
1457988_at	---	Transcribed locus	1.417	0.0113455
1442614_at	Il1rap	interleukin 1 receptor accessory protein	1.417	0.00653016
1457374_at	Nedd4l	neural precursor cell expressed, developmentally down-regulated gene 4-like	1.416	0.00529985
1420931_at	Mapk8	mitogen activated protein kinase 8	1.416	0.00472757
1426226_at	Dyrk1a	dual-specificity tyrosine-(Y)-phosphorylation regulated kinase 1a	1.416	0.00249434
1432304_a_at	9030624J02Rik	RIKEN cDNA 9030624J02 gene	1.415	0.0063124
1453051_at	Zkscan1	zinc finger with KRAB and SCAN domains 1	1.414	0.00151657
1445695_at	---	0 day neonate lung cDNA, RIKEN full-length enriched library, clone:E030049G11 product:hypothetical protein, full insert sequence	1.413	0.00821061
1438130_at	Taf15	TAF15 RNA polymerase II, TATA box binding protein (TBP)-associated factor	1.412	0.00359889
1459639_at	Brsk2	BR serine/threonine kinase 2	1.412	0.0161368
1421230_a_at	Msi2	Musashi homolog 2 (Drosophila)	1.412	0.0153989
1460102_at	Clasp1	CLIP associating protein 1	1.412	0.00354482
1433847_at	D330017J20Rik	RIKEN cDNA D330017J20 gene	1.411	0.00524595
1443535_at	Rabgap1	RAB GTPase activating protein 1	1.411	0.0137938
1441050_at	---	3 days neonate thymus cDNA, RIKEN full-length enriched library, clone:A630054F14 product:unclassifiable, full insert sequence	1.411	0.00714691
1445512_at	---	Transcribed locus	1.411	0.00333471
1420098_s_at	D13Ertd787e	DNA segment, Chr 13, ERATO Doi 787, expressed	1.411	0.00216436
1437372_at	Cpsf6	cleavage and polyadenylation specific factor 6	1.41	0.00147601
1441415_at	---	B6-derived CD11 +ve dendritic cells cDNA, RIKEN full-length enriched library, clone:F730319N20 product:hypothetical protein, full insert sequence	1.41	0.000907145
1460304_a_at	Ubtf	upstream binding transcription factor, RNA polymerase I	1.409	0.00868529
1442489_at	D1Ertd564e	DNA segment, Chr 1, ERATO Doi 564, expressed	1.408	0.0121679
1458693_at	---	---	1.408	0.00413772
1421673_s_at	Stx1b1 /// Stx1b2	syntaxin 1B2 /// syntaxin 1B1	1.408	0.00462656
1452361_at	Rnf20	ring finger protein 20	1.407	0.00446277
1430568_at	Zc3h13	zinc finger CCCH type containing 13	1.406	0.00719208
1441567_at	---	---	1.405	0.0122856
1459237_at	---	---	1.403	0.00992094
1442671_at	---	---	1.403	0.00453658
1452106_at	Npnt	nephronectin	1.403	0.00217231
1420945_at	Atrx	alpha thalassemia/mental retardation syndrome X-linked homolog (human)	1.403	0.00644881
1440941_at	LOC552912	hypothetical LOC552912	1.403	0.0108672
1421190_at	Gabrb3	gamma-aminobutyric acid (GABA-A) receptor, subunit beta 3	1.402	0.000377901
1427610_at	Dsp	desmoplakin	1.401	0.011136
1457191_at	---	---	1.4	0.0107008
1439537_at	---	---	1.399	0.00432722
1458161_at	---	Transcribed locus	1.399	0.000704864
1417705_at	LOC100046081 /// Otub1	OTU domain, ubiquitin aldehyde binding 1 /// similar to OTU domain, ubiquitin aldehyde binding 1	1.399	0.00096936
1459461_at	---	---	1.399	0.00658286
1416682_at	Ube3a	ubiquitin protein ligase E3A	1.398	0.0178029
1448844_at	Cyb5b	cytochrome b5 type B	1.398	0.00270338
1451914_a_at	Add2	adducin 2 (beta)	1.398	0.00799232
1433634_at	Irf2bp2	interferon regulatory factor 2 binding protein 2	1.398	0.00092036
1440513_at	C80258	expressed sequence C80258	1.398	0.00900799
1459160_at	---	---	1.397	0.0146803
1433384_at	9330199C07Rik	RIKEN cDNA 9330199C07 gene	1.397	0.00283343
1422017_s_at	4833439L19Rik	RIKEN cDNA 4833439L19 gene	1.397	0.00137233
1438807_at	Hnrnpr	Heterogeneous nuclear ribonucleoprotein R	1.396	0.00222802
1441663_at	---	12 days embryo embryonic body between diaphragm region and neck cDNA, RIKEN full-length enriched library, clone:9430031A06 product:hypothetical protein, full insert sequence	1.396	0.00583892
1431402_at	Kirrel3	kin of IRRE like 3 (Drosophila)	1.396	0.0122445
1440443_at	E030016H06Rik	RIKEN cDNA E030016H06 gene	1.396	0.0166719
1417187_at	Ube2k	ubiquitin-conjugating enzyme E2K (UBC1 homolog, yeast)	1.396	0.00639502
1447143_at	---	---	1.395	0.00601898
1422966_a_at	Tfrc	transferrin receptor	1.395	0.00530842
1430033_at	5330431K02Rik	RIKEN cDNA 5330431K02 gene	1.395	0.00339559
1446497_at	---	0 day neonate kidney cDNA, RIKEN full-length enriched library, clone:D630020I22 product:unclassifiable, full insert sequence	1.395	0.00218099
1457449_at	---	---	1.395	0.00485683
1433258_at	A330102K18Rik	RIKEN cDNA A330102K18 gene	1.395	0.000327313
1438236_at	Nfia	nuclear factor I/A	1.394	0.00803361
1436894_at	D1Ertd471e	DNA segment, Chr 1, ERATO Doi 471, expressed	1.394	0.0129049
1445259_at	Scn2a1	sodium channel, voltage-gated, type II, alpha 1	1.394	0.0155632
1439095_at	Sfrs11	splicing factor, arginine/serine-rich 11	1.392	0.00762153
1441653_at	D030022P06Rik	RIKEN cDNA D030022P06 gene	1.392	0.0131283
1453287_at	5730557B15Rik	RIKEN cDNA 5730557B15 gene	1.392	0.00147107
1421879_at	Mtmr1	myotubularin related protein 1	1.391	0.00106792
1439650_at	Rtn4	reticulon 4	1.391	0.00130947
1454665_at	Irf2bp2	interferon regulatory factor 2 binding protein 2	1.391	0.00624301
1459369_at	---	---	1.391	0.000535775
1451846_at	Nebl	nebulette	1.39	0.012035
1421090_at	Epb4.1l1	erythrocyte protein band 4.1-like 1	1.39	0.00314164
1453755_at	Lsm11	U7 snRNP-specific Sm-like protein LSM11	1.39	0.00866006
1458188_at	---	---	1.388	0.00945448
1442360_at	---	---	1.387	0.0033104
1459764_x_at	Snx10	Activated spleen cDNA, RIKEN full-length enriched library, clone:F830018F16 product:hypothetical protein, full insert sequence /// Sorting nexin 10	1.387	0.00711721
1443526_at	---	Adult female vagina cDNA, RIKEN full-length enriched library, clone:9930032B21 product:unclassifiable, full insert sequence	1.386	0.00548538
1441112_at	LOC667118	similar to Zinc finger BED domain containing protein 4	1.386	0.0139768
1438788_at	D5Wsu152e	DNA segment, Chr 5, Wayne State University 152, expressed	1.386	0.00331152
1441457_at	---	---	1.385	0.0120552
1457932_at	---	---	1.384	0.0023945
1421184_a_at	Higd1c /// LOC554292 /// Mettl7a /// Ubie	methyltransferase like 7A /// HIG1 domain family, member 1C /// UbiE-YGHL1 fusion protein	1.382	0.0128883
1418082_at	LOC100045684	similar to N-myristoyltransferase 1	1.381	0.00259863
1460101_at	---	---	1.381	0.0275611
1439643_at	---	12 days embryo spinal ganglion cDNA, RIKEN full-length enriched library, clone:D130060K07 product:unclassifiable, full insert sequence	1.38	0.00398828
1458114_at	Samd12	sterile alpha motif domain containing 12	1.38	0.00657219
1457529_x_at	---	15 days embryo male testis cDNA, RIKEN full-length enriched library, clone:8030456E09 product:unclassifiable, full insert sequence	1.379	0.00560336
1456402_at	A330076H08Rik	RIKEN cDNA A330076H08 gene	1.378	0.0111855
1456822_at	Rad23b	RAD23b homolog (S. cerevisiae)	1.378	0.00831743
1420403_at	Atp2b2	ATPase, Ca++ transporting, plasma membrane 2	1.378	0.000553486
1433205_at	2810436B12Rik	RIKEN cDNA 2810436B12 gene	1.378	0.00739326
1453371_at	4930535B03Rik	RIKEN cDNA 4930535B03 gene	1.378	0.0146369
1458376_at	B930025B16Rik	RIKEN cDNA B930025B16 gene	1.377	0.00155458
1420522_at	Ccdc50	coiled-coil domain containing 50	1.377	0.0113832
1446364_at	---	---	1.377	0.00530415
1429703_at	2900072G11Rik	RIKEN cDNA 2900072G11 gene	1.377	0.00676843
1458145_at	---	Transcribed locus	1.377	0.0185775
1447971_at	A230061C15Rik	RIKEN cDNA A230061C15 gene	1.376	0.0115695
1447385_at	---	Adult male corpora quadrigemina cDNA, RIKEN full-length enriched library, clone:B230036G05 product:unclassifiable, full insert sequence	1.376	0.00144791
1419505_a_at	Ggps1 /// LOC100045315	geranylgeranyl diphosphate synthase 1 /// similar to Ggps1 protein	1.375	0.00428501
1448256_at	Gosr1	golgi SNAP receptor complex member 1	1.373	0.015077
1442216_at	---	---	1.372	0.00489644
1443522_s_at	Phip	pleckstrin homology domain interacting protein	1.372	0.0187624
1457455_at	Suhw4	suppressor of hairy wing homolog 4 (Drosophila)	1.372	0.0091723
1423579_a_at	Trpc4	transient receptor potential cation channel, subfamily C, member 4	1.372	0.00858322
1419221_a_at	Rgs14	regulator of G-protein signaling 14	1.371	0.000224926
1422945_a_at	Kif5c	kinesin family member 5C	1.371	0.00153743
1440013_at	---	0 day neonate cerebellum cDNA, RIKEN full-length enriched library, clone:C230003N21 product:hypothetical protein, full insert sequence	1.371	0.00975488
1422968_at	Ihpk1	inositol hexaphosphate kinase 1	1.37	0.00673342
1432944_at	2900046L07Rik	RIKEN cDNA 2900046L07 gene	1.37	0.00613748
1429784_at	C130032J12Rik	RIKEN cDNA C130032J12 gene	1.37	0.00451084
1438887_a_at	Gmcl1	germ cell-less homolog 1 (Drosophila)	1.37	0.00237165
1437544_at	Fubp1	far upstream element (FUSE) binding protein 1	1.37	0.00688844
1445029_at	---	---	1.37	0.0230833
1443517_at	---	---	1.37	0.00234522
1442556_at	---	12 days embryo male wolffian duct includes surrounding region cDNA, RIKEN full-length enriched library, clone:6720430M22 product:unclassifiable, full insert sequence	1.37	0.00692334
1418795_at	Cds2	CDP-diacylglycerol synthase (phosphatidate cytidylyltransferase) 2	1.369	0.0131123
1425588_at	Ptprj	protein tyrosine phosphatase, receptor type, J	1.368	0.0129721
1458575_at	---	---	1.368	0.00801051
1456272_at	---	Adult male testis cDNA, RIKEN full-length enriched library, clone:4921518K07 product:unclassifiable, full insert sequence	1.368	0.00540198
1451071_a_at	Atp1a1	ATPase, Na+/K+ transporting, alpha 1 polypeptide	1.368	0.000474441
1429979_a_at	1810073N04Rik	RIKEN cDNA 1810073N04 gene	1.367	0.0327851
1442667_at	Cdc40	cell division cycle 40 homolog (yeast)	1.367	0.00548516
1429093_at	Ddi2 /// Rsc1a1	DNA-damage inducible protein 2 /// regulatory solute carrier protein, family 1, member 1	1.367	0.00185042
1439832_at	---	---	1.367	0.030246
1429701_at	2410003J06Rik	RIKEN cDNA 2410003J06 gene	1.366	0.00168623
1416704_at	Mapk14	mitogen activated protein kinase 14	1.366	0.00135074
1443220_at	---	---	1.366	0.0199563
1452433_at	---	---	1.366	0.0145272
1416661_at	Eif3s10	eukaryotic translation initiation factor 3, subunit 10 (theta)	1.366	0.0171446
1436023_at	Bclaf1	BCL2-associated transcription factor 1	1.365	0.00447085
1460147_at	A730009E18Rik	RIKEN cDNA A730009E18 gene	1.365	0.000936999
1443067_at	---	Transcribed locus	1.364	0.0204208
1458556_at	---	15 days embryo head cDNA, RIKEN full-length enriched library, clone:D930036K11 product:unclassifiable, full insert sequence	1.364	0.0102388
1438460_at	Zmym4	zinc finger, MYM-type 4	1.363	0.0158147
1427135_at	Sfrs12	splicing factor, arginine/serine-rich 12	1.363	0.006924
1417065_at	Egr1	early growth response 1	1.363	0.000918048
1444430_at	---	---	1.362	0.00813962
1452959_a_at	Capn10	calpain 10	1.362	0.0103373
1430100_at	Mrps15	mitochondrial ribosomal protein S15	1.361	0.01384
1455831_at	Fus	fusion, derived from t(12;16) malignant liposarcoma (human)	1.36	0.010307
1457678_at	2310035C23Rik	RIKEN cDNA 2310035C23 gene	1.36	0.0145381
1459774_at	---	Transcribed locus	1.358	0.0139406
1430320_at	Dmd	dystrophin, muscular dystrophy	1.358	0.000553152
1443905_at	---	12 days embryo embryonic body between diaphragm region and neck cDNA, RIKEN full-length enriched library, clone:9430047D16 product:unclassifiable, full insert sequence	1.358	0.00271084
1444274_at	---	Transcribed locus	1.358	0.00448768
1442168_at	A230071A22Rik	RIKEN cDNA A230071A22 gene	1.357	0.0110033
1426699_at	AU040320	expressed sequence AU040320	1.357	0.00336942
1422078_at	Akt3	thymoma viral proto-oncogene 3	1.357	0.00315638
1460531_at	2900069M18Rik	RIKEN cDNA 2900069M18 gene	1.357	0.0149912
1440346_at	Jmjd3	Jumonji domain containing 3	1.356	0.0022928
1451738_at	Ogt	O-linked N-acetylglucosamine (GlcNAc) transferase (UDP-N-acetylglucosamine:polypeptide-N-acetylglucosaminyl transferase)	1.356	0.00166702
1452254_at	Mtmr9	myotubularin related protein 9	1.356	0.0215501
1421321_a_at	Net1	neuroepithelial cell transforming gene 1	1.356	0.0229136
1445900_at	---	---	1.355	0.00659742
1457107_at	---	---	1.355	0.0197395
1439247_at	Dock10	dedicator of cytokinesis 10	1.354	0.00925827
1423222_at	Cap2	CAP, adenylate cyclase-associated protein, 2 (yeast)	1.354	0.000933157
1422779_at	Smpd3	sphingomyelin phosphodiesterase 3, neutral	1.354	0.00402599
1443603_at	---	---	1.353	0.00807094
1425833_a_at	Hpca	hippocalcin	1.352	0.00926998
1457781_at	---	Transcribed locus	1.352	0.0107704
1444096_at	Zfr	Zinc finger RNA binding protein	1.352	0.00307879
1436327_a_at	Vps53	vacuolar protein sorting 53 (yeast)	1.352	0.00741108
1446700_at	---	---	1.352	0.0025483
1444120_at	Bin1	bridging integrator 1	1.352	0.0273685
1444775_at	9930033D15Rik	RIKEN cDNA 9930033D15 gene	1.352	0.0246915
1457468_at	---	---	1.35	0.00745104
1460499_at	9230110I02Rik	RIKEN cDNA 9230110I02 gene	1.349	0.0102977
1440365_at	---	---	1.349	0.0209613
1447167_at	---	---	1.349	0.012401
1429810_at	4921505C17Rik	RIKEN cDNA 4921505C17 gene	1.349	0.012822
1429572_at	LOC100047299 /// Nsun7	NOL1/NOP2/Sun domain family, member 7 /// similar to NOL1/NOP2/Sun domain family, member 7	1.349	0.0172051
1457899_at	Kalrn	kalirin, RhoGEF kinase	1.348	0.0290363
1457357_at	Tlk2	tousled-like kinase 2 (Arabidopsis)	1.348	0.0265272
1460717_at	Tspyl1	testis-specific protein, Y-encoded-like 1	1.348	0.00238326
1443261_at	E130307A14Rik	RIKEN cDNA E130307A14 gene	1.347	0.0162442
1457485_at	---	---	1.347	0.0157968
1451894_a_at	Scn8a	sodium channel, voltage-gated, type VIII, alpha	1.347	0.00249635
1425413_at	LOC100048049 /// Rfx3	regulatory factor X, 3 (influences HLA class II expression) /// similar to Regulatory factor X, 3 (influences HLA class II expression)	1.347	0.00467132
1456518_at	4930422I07Rik	RIKEN cDNA 4930422I07 gene	1.346	0.00974129
1442679_at	---	---	1.346	0.0169063
1427117_at	Mtmr3	myotubularin related protein 3	1.345	0.00700678
1438070_at	Phf3	PHD finger protein 3	1.345	0.0186287
1449087_at	Rnf141	ring finger protein 141	1.344	0.0111405
1445178_at	Sh3rf1	SH3 domain containing ring finger 1	1.344	0.00818312
1442395_at	---	Transcribed locus	1.344	0.00657328
1459001_at	---	0 day neonate lung cDNA, RIKEN full-length enriched library, clone:E030001F11 product:unclassifiable, full insert sequence	1.344	0.0195759
1438591_at	2610019A05Rik	RIKEN cDNA 2610019A05 gene	1.344	0.00978708
1420025_s_at	Aak1 /// LOC100043555	AP2 associated kinase 1 /// similar to Aak1 protein	1.344	0.0200744
1429894_a_at	Mtap7	microtubule-associated protein 7	1.344	0.0156239
1427489_at	Itga8	integrin alpha 8	1.342	0.0139012
1448458_at	Top2b	topoisomerase (DNA) II beta	1.342	0.0096471
1459548_at	Spire1	spire homolog 1 (Drosophila)	1.342	0.00378485
1442102_at	---	---	1.342	0.0207803
1447280_at	---	Transcribed locus	1.341	0.0126002
1441526_at	---	---	1.341	0.0155714
1451927_a_at	Mapk14	mitogen activated protein kinase 14	1.341	0.0153922
1444500_at	Ahsa1	AHA1, activator of heat shock protein ATPase homolog 1 (yeast)	1.34	0.0124138
1440404_at	---	---	1.34	0.00958955
1450408_at	Clcn7	chloride channel 7	1.34	0.0108363
1452107_s_at	Npnt	Nephronectin	1.34	0.00795109
1445194_at	Cnksr2	connector enhancer of kinase suppressor of Ras 2	1.339	0.00679919
1424864_at	Hipk2	homeodomain interacting protein kinase 2	1.339	0.0145429
1429060_at	---	---	1.339	0.0012712
1433101_at	9030419F21Rik	RIKEN cDNA 9030419F21 gene	1.338	0.00540492
1434357_a_at	Kpnb1	karyopherin (importin) beta 1	1.338	0.0139753
1458309_at	---	Transcribed locus	1.338	0.00792991
1425574_at	Epha3	Eph receptor A3	1.338	0.0165119
1431045_at	D12Ertd553e	DNA segment, Chr 12, ERATO Doi 553, expressed	1.337	0.0086102
1457706_at	BC030336	cDNA sequence BC030336	1.337	0.00885746
1445984_at	---	Adult male pituitary gland cDNA, RIKEN full-length enriched library, clone:5330436L08 product:unclassifiable, full insert sequence	1.337	0.0174909
1425870_a_at	Kcnip2	Kv channel-interacting protein 2	1.337	0.00236344
1451577_at	Zbtb20	zinc finger and BTB domain containing 20	1.336	0.0013187
1457797_at	AI605517	expressed sequence AI605517	1.335	0.00660959
1426702_at	4632419K20Rik	RIKEN cDNA 4632419K20 gene	1.334	0.0111461
1459902_at	2700007P21Rik	RIKEN cDNA 2700007P21 gene	1.334	0.0102323
1437598_at	Zbtb20	zinc finger and BTB domain containing 20	1.334	0.00198218
1430634_a_at	Pfkp	phosphofructokinase, platelet	1.334	0.00544085
1457845_at	---	---	1.334	0.00290474
1444194_at	---	---	1.334	0.025304
1443166_at	---	---	1.333	0.00464338
1428208_at	Bcl7a	B-cell CLL/lymphoma 7A	1.333	0.0349201
1457543_at	Nsun7	NOL1/NOP2/Sun domain family, member 7	1.333	0.0180967
1450147_at	Npcd /// Nptxr	neuronal pentraxin receptor /// neuronal pentraxin with chromo domain	1.332	0.00459611
1452742_at	Trak1	trafficking protein, kinesin binding 1	1.332	0.00291284
1428844_a_at	Bclaf1	BCL2-associated transcription factor 1	1.332	0.0100315
1420800_a_at	Kcnq2	potassium voltage-gated channel, subfamily Q, member 2	1.332	0.00372423
1457161_at	9530029O12Rik	RIKEN cDNA 9530029O12 gene	1.332	0.0136009
1426061_x_at	---	---	1.332	0.00362452
1440984_at	Baz2b	bromodomain adjacent to zinc finger domain, 2B	1.331	0.00675452
1446653_at	---	---	1.331	0.0321061
1447240_at	---	12 days embryo spinal ganglion cDNA, RIKEN full-length enriched library, clone:D130077B03 product:unclassifiable, full insert sequence	1.33	0.0215623
1450071_at	Ash1l	ash1 (absent, small, or homeotic)-like (Drosophila)	1.33	0.00152801
1442928_at	---	2 days neonate sympathetic ganglion cDNA, RIKEN full-length enriched library, clone:7120488E08 product:hypothetical protein, full insert sequence	1.329	0.0053594
1447343_at	Nrp2	neuropilin 2	1.328	0.0195982
1454338_at	Bat2d	BAT2 domain containing 1	1.328	0.0248426
1417820_at	Tor1b	torsin family 1, member B	1.328	0.0109576
1423778_at	Usp20	ubiquitin specific peptidase 20	1.327	0.0102576
1422130_at	Nptx1	neuronal pentraxin 1	1.327	0.000809871
1438674_a_at	Sfrs8	splicing factor, arginine/serine-rich 8	1.326	0.00619284
1421857_at	Adam17	a disintegrin and metallopeptidase domain 17	1.326	0.00770143
1421929_at	Epha4	Eph receptor A4	1.326	0.00316196
1448219_a_at	LOC100043062 /// LOC100044665 /// Ywhaz	tyrosine 3-monooxygenase/tryptophan 5-monooxygenase activation protein, zeta polypeptide /// similar to 14-3-3 zeta	1.325	0.0121433
1420867_at	LOC100042343 /// Tmed2	transmembrane emp24 domain trafficking protein 2 /// similar to transmembrane protein	1.325	0.00560846
1439800_at	Clip1	CAP-GLY domain containing linker protein 1	1.325	0.0101454
1442435_at	---	---	1.325	0.0217403
1440219_at	Cspp1	Centrosome and spindle pole associated protein 1	1.324	0.0138652
1437292_at	Rlbp1l2	retinaldehyde binding protein 1-like 2	1.323	0.00189157
1444609_at	---	Transcribed locus	1.323	0.0120465
1421313_s_at	Cttn	cortactin	1.323	0.00192323
1447005_at	---	---	1.322	0.01953
1453190_at	Usp19	ubiquitin specific peptidase 19	1.321	0.0080942
1441375_at	---	---	1.321	0.0023044
1422167_at	Sema5a	sema domain, seven thrombospondin repeats (type 1 and type 1-like), transmembrane domain (TM) and short cytoplasmic domain, (semaphorin) 5A	1.32	0.013422
1448272_at	Btg2	B-cell translocation gene 2, anti-proliferative	1.32	0.00674617
1444723_at	6530418L21Rik	RIKEN cDNA 6530418L21 gene	1.32	0.00961789
1457454_at	Usp47	ubiquitin specific peptidase 47	1.319	0.00795606
1437106_at	Jarid1a	jumonji, AT rich interactive domain 1A (Rbp2 like)	1.319	0.0114702
1445914_at	Nrf1	Nuclear respiratory factor 1	1.319	0.0372919
1457198_at	Nrp1	neuropilin 1	1.319	0.00464416
1459625_at	---	---	1.319	0.0308411
1450076_at	4933411K20Rik	RIKEN cDNA 4933411K20 gene	1.318	0.0318644
1420629_a_at	Dnaja3	DnaJ (Hsp40) homolog, subfamily A, member 3	1.318	0.00698562
1422969_s_at	Ihpk1	inositol hexaphosphate kinase 1	1.318	0.00950348
1450130_at	Xpr1	xenotropic and polytropic retrovirus receptor 1	1.318	0.00748643
1443018_at	---	---	1.318	0.0357064
1441349_at	LOC552904	hypothetical LOC552904	1.317	0.021513
1453777_a_at	Ndst3	N-deacetylase/N-sulfotransferase (heparan glucosaminyl) 3	1.317	0.0120282
1437577_at	---	16 days neonate thymus cDNA, RIKEN full-length enriched library, clone:A130003H01 product:unclassifiable, full insert sequence	1.317	0.016832
1440290_at	ENSMUSG00000056771	predicted gene, ENSMUSG00000056771	1.317	0.0381099
1440579_at	---	3 days neonate thymus cDNA, RIKEN full-length enriched library, clone:A630091O15 product:unclassifiable, full insert sequence	1.316	0.0129101
1439291_at	---	Adult male corpus striatum cDNA, RIKEN full-length enriched library, clone:C030002G09 product:unclassifiable, full insert sequence	1.316	0.0226482
1453554_a_at	Wdr33	WD repeat domain 33	1.316	0.00524708
1444246_at	---	---	1.316	0.0403418
1439029_at	Gpt2	glutamic pyruvate transaminase (alanine aminotransferase) 2	1.316	0.00905492
1450114_at	Ksr1	kinase suppressor of ras 1	1.316	0.0109521
1443241_at	---	---	1.315	0.0315778
1439214_a_at	Api5	apoptosis inhibitor 5	1.315	0.0151021
1417767_at	Cyb5b	cytochrome b5 type B	1.315	0.00507281
1437591_a_at	Wdr1	WD repeat domain 1	1.315	0.00551147
1445892_at	---	---	1.315	0.0309385
1452380_at	Epha7	Eph receptor A7	1.315	0.00354924
1457181_at	D15Wsu75e	DNA segment, Chr 15, Wayne State University 75, expressed	1.314	0.0105179
1438533_at	Myo9b	myosin IXb	1.314	0.0320638
1456547_at	---	---	1.314	0.0170293
1454532_at	C030043A13Rik	RIKEN cDNA C030043A13 gene	1.314	0.0364671
1454592_at	9430012M22Rik	RIKEN cDNA 9430012M22 gene	1.314	0.024241
1457212_at	---	Transcribed locus	1.313	0.0193377
1459307_at	---	12 days embryo spinal ganglion cDNA, RIKEN full-length enriched library, clone:D130066C13 product:unclassifiable, full insert sequence	1.313	0.0161348
1440915_at	Mphosph9	M-phase phosphoprotein 9	1.313	0.0265326
1442365_at	---	Transcribed locus	1.313	0.00981686
1440247_at	Phf14	PHD finger protein 14	1.312	0.00561464
1437410_at	Aldh2	aldehyde dehydrogenase 2, mitochondrial	1.312	0.0121842
1442206_at	Mdga2	MAM domain containing glycosylphosphatidylinositol anchor 2	1.311	0.00781946
1443214_at	---	---	1.311	0.0138207
1442241_at	---	Transcribed locus	1.311	0.0309928
1420852_a_at	B3gnt2	UDP-GlcNAc:betaGal beta-1,3-N-acetylglucosaminyltransferase 2	1.31	0.0377169
1446784_at	---	---	1.31	0.00614291
1458535_at	---	Adult male spinal cord cDNA, RIKEN full-length enriched library, clone:A330040D20 product:unclassifiable, full insert sequence	1.31	0.0233944
1446953_at	---	---	1.31	0.00641824
1417638_at	Lefty1	left right determination factor 1	1.31	0.00737186
1428150_at	Coro7	coronin 7	1.309	0.012476
1427379_at	---	CDNA clone IMAGE:3987110	1.309	0.0287962
1452296_at	Slit3	slit homolog 3 (Drosophila)	1.308	0.0172037
1427065_at	4933439F18Rik	RIKEN cDNA 4933439F18 gene	1.308	0.0287211
1451977_at	Dyrk1a	dual-specificity tyrosine-(Y)-phosphorylation regulated kinase 1a	1.308	0.0189291
1450219_at	Htr1a	5-hydroxytryptamine (serotonin) receptor 1A	1.308	0.0328183
1418323_at	Fem1b	feminization 1 homolog b (C. elegans)	1.307	0.0313555
1421315_s_at	Cttn	cortactin	1.307	0.00403199
1439039_at	Tmem104	transmembrane protein 104	1.307	0.0132579
1416801_at	Trpm7	transient receptor potential cation channel, subfamily M, member 7	1.307	0.0201956
1450143_at	Rasgrp1	RAS guanyl releasing protein 1	1.307	0.00403087
1452490_a_at	Ap2a2	adaptor protein complex AP-2, alpha 2 subunit	1.306	0.00839743
1423368_at	Laptm4a	lysosomal-associated protein transmembrane 4A	1.305	0.00181044
1458054_at	---	---	1.305	0.0275443
1438784_at	Bcl11b	B-cell leukemia/lymphoma 11B	1.305	0.00306901
1456639_at	Zfp398	zinc finger protein 398	1.304	0.0115398
1449336_a_at	Slk	STE20-like kinase (yeast)	1.304	0.0386969
1456623_at	Tpm1	tropomyosin 1, alpha	1.304	0.0216642
1421219_at	Ttll3	tubulin tyrosine ligase-like family, member 3	1.303	0.0183238
1459266_at	---	---	1.303	0.0162235
1441995_at	---	Transcribed locus	1.303	0.0156119
1441354_at	AU018740	expressed sequence AU018740	1.302	0.0355726
1447000_at	---	---	1.302	0.0289984
1457562_at	Rps6kb1	ribosomal protein S6 kinase, polypeptide 1	1.302	0.00852739
1425426_a_at	LOC100047837 /// Mef2a	myocyte enhancer factor 2A /// similar to Myocyte enhancer factor 2A	1.301	0.0293794
1415965_at	Scd1	stearoyl-Coenzyme A desaturase 1	1.301	0.0364237
1457173_at	BB217526	Expressed sequence BB217526	1.301	0.00478298
1446391_at	---	---	1.301	0.0116855
1418452_at	Gng2	guanine nucleotide binding protein (G protein), gamma 2 subunit	1.301	0.00827161
1432070_at	4921511C10Rik	RIKEN cDNA 4921511C10 gene	1.3	0.00576624
1420954_a_at	Add1	adducin 1 (alpha)	1.3	0.00256371

## Sheet: 311 down-reg probesets in Glud1
Affymetrix ID	Gene Symbol	Gene Title	Fold Change	pVal
1416953_at	Ctgf	connective tissue growth factor	3.07	1.32985e-05
1440413_at	A830006F12Rik	RIKEN cDNA A830006F12 gene	2.98	9.7369e-08
1423760_at	Cd44	CD44 antigen	2.693	1.08644e-07
1423287_at	Cbln1 /// LOC100046314	cerebellin 1 precursor protein /// similar to precerebellin-1	2.658	5.12594e-09
1422860_at	Nts	neurotensin	2.398	1.17183e-06
1434376_at	Cd44	CD44 antigen	2.388	8.88732e-06
1434025_at	---	Transcribed locus	2.321	3.03833e-06
1447640_s_at	LOC100047506 /// Pbx3	pre B-cell leukemia transcription factor 3 /// similar to PBX3a	2.276	3.44303e-06
1455304_at	Unc13c	unc-13 homolog C (C. elegans)	2.27	2.46863e-07
1428026_at	Tshz2	Teashirt zinc finger family member 2	2.066	6.87135e-06
1435385_at	Tshz2	teashirt zinc finger family member 2	2.063	8.03774e-08
1451021_a_at	Klf5	Kruppel-like factor 5	2.03	2.48621e-06
1435337_at	Tshz3	teashirt zinc finger family member 3	2.015	1.69148e-07
1424606_at	Cplx3	complexin 3	1.982	6.91625e-06
1433607_at	Cbln4	cerebellin 4 precursor protein	1.957	4.255e-06
1428379_at	Slc17a6	solute carrier family 17 (sodium-dependent inorganic phosphate cotransporter), member 6	1.942	3.71908e-05
1449571_at	Trhr	thyrotropin releasing hormone receptor	1.88	0.00034146
1417920_at	Amn	amnionless	1.874	9.20653e-06
1449368_at	Dcn	decorin	1.838	5.56322e-05
1455537_at	6430547I21Rik	RIKEN cDNA 6430547I21 gene	1.827	0.000636237
1427482_a_at	Car8 /// LOC676792	carbonic anhydrase 8 /// similar to Carbonic anhydrase-related protein (CARP) (CA-VIII)	1.814	0.000111709
1423286_at	Cbln1 /// LOC100046314	cerebellin 1 precursor protein /// similar to precerebellin-1	1.798	2.94427e-05
1436087_at	Dpp10 /// LOC100047231	dipeptidylpeptidase 10 /// similar to Dipeptidylpeptidase 10	1.796	8.48525e-06
1435162_at	Prkg2	protein kinase, cGMP-dependent, type II	1.771	8.29254e-05
1440147_at	Lgi2	leucine-rich repeat LGI family, member 2	1.766	1.47055e-06
1455299_at	Vgll3	vestigial like 3 (Drosophila)	1.752	0.000655292
1422659_at	Camk2d	calcium/calmodulin-dependent protein kinase II, delta	1.748	5.94027e-05
1416158_at	Nr2f2	nuclear receptor subfamily 2, group F, member 2	1.734	0.000309703
1429210_at	Col23a1	collagen, type XXIII, alpha 1	1.723	0.000243953
1427123_s_at	Copg2as2	coatomer protein complex, subunit gamma 2, antisense 2	1.721	4.93532e-06
1441382_at	Gpr101	G protein-coupled receptor 101	1.718	0.000165778
1433434_at	AW551984	expressed sequence AW551984	1.717	0.00148047
1435551_at	Fhod3	formin homology 2 domain containing 3	1.704	0.000284059
1459679_s_at	Myo1b	myosin IB	1.702	0.000163844
1450700_at	Cdc42ep3	CDC42 effector protein (Rho GTPase binding) 3	1.699	0.000414928
1460009_at	Ier5	immediate early response 5	1.699	0.00123322
1459250_at	Tshz2	teashirt zinc finger family member 2	1.692	5.51985e-05
1450258_a_at	Elavl4	ELAV (embryonic lethal, abnormal vision, Drosophila)-like 4 (Hu antigen D)	1.679	4.36347e-06
1434917_at	Cobl	cordon-bleu	1.676	0.000192488
1455688_at	Ddr2	discoidin domain receptor family, member 2	1.676	0.000850682
1430596_s_at	Vgll3	vestigial like 3 (Drosophila)	1.669	2.59182e-05
1417988_at	Resp18	regulated endocrine-specific protein 18	1.668	8.20887e-06
1437029_at	Tacr3	tachykinin receptor 3	1.667	7.91734e-05
1424885_at	Klhdc8a	kelch domain containing 8A	1.66	4.84928e-05
1436948_a_at	6430550H21Rik	RIKEN cDNA 6430550H21 gene	1.659	4.18378e-05
1417933_at	Igfbp6	insulin-like growth factor binding protein 6	1.659	0.000496032
1422742_at	Hivep1	human immunodeficiency virus type I enhancer binding protein 1	1.654	8.44268e-05
1436182_at	---	10 days embryo whole body cDNA, RIKEN full-length enriched library, clone:2610306G12 product:unclassifiable, full insert sequence	1.648	2.70837e-06
1438864_at	---	---	1.64	0.000530089
1455522_at	Arhgef15 /// LOC100045735	Rho guanine nucleotide exchange factor (GEF) 15 /// similar to Arhgef15 protein	1.631	0.000166615
1434759_at	Lrrtm3	leucine rich repeat transmembrane neuronal 3	1.63	0.00169372
1436902_x_at	LOC100043712 /// LOC100047613 /// Tmsb10	thymosin, beta 10 /// similar to thymosin, beta 10	1.624	1.40762e-06
1455324_at	Plcxd2	phosphatidylinositol-specific phospholipase C, X domain containing 2	1.622	3.75603e-07
1435971_at	Rims3	regulating synaptic membrane exocytosis 3	1.622	7.9845e-05
1449556_at	C920025E04Rik /// H2-T23 /// LOC100046736	histocompatibility 2, T region locus 23 /// RIKEN cDNA C920025E04 gene /// similar to MHC class Ib antigen Qa-1c	1.617	0.00192285
1421101_a_at	Ldb2	LIM domain binding 2	1.617	2.78317e-06
1435462_at	Plcxd2	phosphatidylinositol-specific phospholipase C, X domain containing 2	1.616	1.40904e-06
1434891_at	Ptgfrn	prostaglandin F2 receptor negative regulator	1.616	0.000777446
1429273_at	Bmper	BMP-binding endothelial regulator	1.61	0.000525325
1436013_at	Gsg1l	GSG1-like	1.61	0.000589881
1448213_at	Anxa1	annexin A1	1.606	0.00086755
1424902_at	Plxdc1	plexin domain containing 1	1.602	0.000619836
1448845_at	Rpp25	ribonuclease P 25 subunit (human)	1.598	0.00067677
1435790_at	Olfm2	olfactomedin 2	1.588	0.000102521
1438889_at	---	15 days embryo head cDNA, RIKEN full-length enriched library, clone:D930025C07 product:unclassifiable, full insert sequence	1.585	0.000843298
1436661_at	Dpp10	dipeptidylpeptidase 10	1.584	0.000131882
1439634_at	4930505D03Rik	RIKEN cDNA 4930505D03 gene	1.581	0.000848746
1437277_x_at	Tgm2	transglutaminase 2, C polypeptide	1.58	0.00107573
1425483_at	LOC100044677 /// Tox	thymocyte selection-associated HMG box gene /// similar to thymus high mobility group box protein TOX	1.576	0.00167268
1451867_x_at	Arhgap6	Rho GTPase activating protein 6	1.576	0.0014578
1438782_at	Cntn4	contactin 4	1.566	0.00280681
1418726_a_at	Tnnt2	troponin T2, cardiac	1.556	0.000515326
1447500_at	Cux2	cut-like homeobox 2	1.55	7.41815e-05
1439168_at	Camk2d	calcium/calmodulin-dependent protein kinase II, delta	1.542	0.00104706
1447669_s_at	Gng4	guanine nucleotide binding protein (G protein), gamma 4 subunit	1.534	2.04809e-05
1439006_x_at	6430550H21Rik	RIKEN cDNA 6430550H21 gene	1.533	0.00502013
1424967_x_at	Tnnt2	troponin T2, cardiac	1.53	0.000156712
1440484_at	Unc5d	unc-5 homolog D (C. elegans)	1.525	0.00141061
1439557_s_at	Ldb2	LIM domain binding 2	1.518	0.000322341
1457632_s_at	Meis2	Meis homeobox 2	1.517	0.000139023
1424443_at	Hdgfrp3 /// Tm6sf1	hepatoma-derived growth factor, related protein 3 /// transmembrane 6 superfamily member 1	1.515	0.00696844
1440911_at	Col23a1	collagen, type XXIII, alpha 1	1.515	0.00204193
1437442_at	Pcdh7	Protocadherin 7	1.515	0.000139087
1453571_at	Depdc6	DEP domain containing 6	1.514	0.000325267
1435828_at	Maf	avian musculoaponeurotic fibrosarcoma (v-maf) AS42 oncogene homolog	1.513	0.003319
1450782_at	Wnt4	wingless-related MMTV integration site 4	1.512	0.00068262
1437401_at	Igf1	insulin-like growth factor 1	1.51	0.000553136
1456967_at	Trim66	tripartite motif-containing 66	1.508	0.00106814
1427122_at	Copg2as2	coatomer protein complex, subunit gamma 2, antisense 2	1.504	0.00128491
1456214_at	Pcdh7	protocadherin 7	1.501	3.67954e-05
1424248_at	Arpp21	cyclic AMP-regulated phosphoprotein, 21	1.499	4.30287e-05
1437319_at	Unc13c	unc-13 homolog C (C. elegans)	1.498	0.000317514
1449151_at	Pctk3	PCTAIRE-motif protein kinase 3	1.496	0.00416746
1416051_at	C2	complement component 2 (within H-2S)	1.494	0.000708394
1433518_at	Lcmt2	leucine carboxyl methyltransferase 2	1.494	0.00147294
1444139_at	Ddit4l	DNA-damage-inducible transcript 4-like	1.493	0.00094345
1456596_at	6430550H21Rik	RIKEN cDNA 6430550H21 gene	1.493	0.000621218
1438408_at	Ankrd56	ankyrin repeat domain 56	1.492	0.00337223
1442491_at	---	10 days neonate cortex cDNA, RIKEN full-length enriched library, clone:A830038D23 product:unclassifiable, full insert sequence	1.489	0.00216421
1417943_at	Gng4	guanine nucleotide binding protein (G protein), gamma 4 subunit	1.489	0.00120936
1426208_x_at	Plagl1	pleiomorphic adenoma gene-like 1	1.486	0.000129877
1434098_at	Glra2	glycine receptor, alpha 2 subunit	1.481	0.00319682
1437418_at	LOC100041799	hypothetical protein LOC100041799	1.48	0.00298855
1439066_at	Angpt1	angiopoietin 1	1.479	0.00369675
1426734_at	BC022623	cDNA sequence BC022623	1.477	0.00494623
1442257_at	---	Transcribed locus	1.476	0.00110044
1433600_at	Adra2a /// LOC100044679	adrenergic receptor, alpha 2a /// similar to adrenergic receptor, alpha 2a	1.476	0.000419135
1458163_at	BC066028	cDNA sequence BC066028	1.474	0.00170197
1416131_s_at	Efr3a	EFR3 homolog A (S. cerevisiae)	1.472	0.000605671
1455893_at	Rspo2	R-spondin 2 homolog (Xenopus laevis)	1.471	0.000305463
1455385_at	Exoc6	exocyst complex component 6	1.469	0.00424264
1440803_x_at	Tacr3	tachykinin receptor 3	1.469	0.00351818
1416221_at	Fstl1	follistatin-like 1	1.469	0.00010123
1416334_at	Wwox	WW domain-containing oxidoreductase	1.467	0.00203765
1416007_at	Satb1	special AT-rich sequence binding protein 1	1.461	0.000146152
1423062_at	Igfbp3	insulin-like growth factor binding protein 3	1.461	0.00283767
1416846_a_at	Pdzrn3	PDZ domain containing RING finger 3	1.46	0.0010162
1455460_at	2610100L16Rik	RIKEN cDNA 2610100L16 gene	1.459	0.00355665
1437185_s_at	LOC100042319 /// LOC100043712 /// LOC100045828 /// LOC100047613 /// LOC100048142 /// Tmsb10	thymosin, beta 10 /// hypothetical protein LOC100042319 /// similar to thymosin, beta 10 /// hypothetical protein LOC100045828	1.459	0.00106659
1460630_at	Camk2d	calcium/calmodulin-dependent protein kinase II, delta	1.458	0.000409551
1436821_at	Plcxd3	phosphatidylinositol-specific phospholipase C, X domain containing 3	1.454	0.00102155
1438624_x_at	Hs3st2	heparan sulfate (glucosamine) 3-O-sulfotransferase 2	1.454	0.00614816
1439797_at	Ppard	peroxisome proliferator activator receptor delta	1.452	0.00444259
1452250_a_at	Col6a2	collagen, type VI, alpha 2	1.447	0.00145402
1457048_at	Gpr103	G protein-coupled receptor 103	1.446	0.00177093
1417129_a_at	Meis2	Meis homeobox 2	1.445	0.000192884
1436866_at	Efna5	ephrin A5	1.444	0.00510427
1459838_s_at	Btbd11	BTB (POZ) domain containing 11	1.439	0.000528529
1423551_at	Cdh13	cadherin 13	1.438	0.002053
1439332_at	Ddit4l	DNA-damage-inducible transcript 4-like	1.436	0.00287351
1434479_at	Col5a1	collagen, type V, alpha 1	1.435	0.0089789
1427017_at	Satb2	special AT-rich sequence binding protein 2	1.434	0.00241898
1452432_at	Tfpi	tissue factor pathway inhibitor	1.432	0.00296945
1437918_at	4930539E08Rik	RIKEN cDNA 4930539E08 gene	1.429	0.0012687
1431043_at	Kbtbd5	kelch repeat and BTB (POZ) domain containing 5	1.428	0.00254832
1459723_at	Zdhhc22	zinc finger, DHHC-type containing 22	1.426	0.00708285
1418835_at	Phlda1	pleckstrin homology-like domain, family A, member 1	1.425	0.000448404
1454677_at	Timp2	tissue inhibitor of metalloproteinase 2	1.424	0.000103562
1451435_at	Cux1	cut-like homeobox 1	1.424	0.000567212
1437156_at	Necab1	N-terminal EF-hand calcium binding protein 1	1.422	0.0017729
1418148_at	Abhd1	abhydrolase domain containing 1	1.421	0.00299661
1450839_at	D0H4S114	DNA segment, human D4S114	1.421	3.88723e-05
1427441_a_at	Suclg2	succinate-Coenzyme A ligase, GDP-forming, beta subunit	1.42	0.0161817
1438412_at	---	Transcribed locus	1.416	0.00531113
1416239_at	Ass1	argininosuccinate synthetase 1	1.415	0.00123238
1460003_at	AI956758	expressed sequence AI956758	1.414	0.0012933
1434339_at	Fnbp1l	formin binding protein 1-like	1.413	0.00131192
1453053_at	2610036L11Rik	RIKEN cDNA 2610036L11 gene	1.412	0.00377126
1435972_at	Cast	calpastatin	1.412	0.00467592
1436529_at	Gpr123	G protein-coupled receptor 123	1.411	0.000637913
1417090_at	Rcn1	reticulocalbin 1	1.411	0.00479857
1451355_at	Asah3l	N-acylsphingosine amidohydrolase 3-like	1.41	0.00520025
1460045_at	Cdh7	cadherin 7, type 2	1.409	0.00425201
1439527_at	Pgr	progesterone receptor	1.408	0.000611224
1444008_at	LOC100039284	similar to TBP-associated factor 4	1.408	0.000487167
1417343_at	Fxyd6	FXYD domain-containing ion transport regulator 6	1.406	0.000683091
1429068_at	2810488G03Rik	RIKEN cDNA 2810488G03 gene	1.406	0.0036861
1435926_at	Chml	choroideremia-like	1.405	0.00524257
1433876_at	Lrrc24	leucine rich repeat containing 24	1.404	0.00265137
1419397_at	Pola1	polymerase (DNA directed), alpha 1	1.403	0.00578885
1452894_at	Elavl4	ELAV (embryonic lethal, abnormal vision, Drosophila)-like 4 (Hu antigen D)	1.403	0.000585272
1451506_at	Mef2c	myocyte enhancer factor 2C	1.402	0.000227086
1422643_at	Moxd1	monooxygenase, DBH-like 1	1.402	0.00934279
1426028_a_at	Cit	citron	1.401	0.00668088
1438866_at	Grin3a	glutamate receptor ionotropic, NMDA3A	1.401	0.00204403
1424376_at	Cdc42ep1	CDC42 effector protein (Rho GTPase binding) 1	1.4	0.00300974
1419140_at	Acvr2b	activin receptor IIB	1.398	0.00563275
1422472_at	Pex13	peroxisomal biogenesis factor 13	1.398	0.00182236
1417327_at	Cav2	caveolin 2	1.397	0.00014916
1440496_at	Samm50	sorting and assembly machinery component 50 homolog (S. cerevisiae)	1.396	0.0045939
1438183_x_at	Sord	sorbitol dehydrogenase	1.393	0.00212498
1415886_at	Sh2d3c	SH2 domain containing 3C	1.393	0.0015558
1437502_x_at	Cd24a	CD24a antigen	1.391	0.00893393
1439899_at	Galnt13	UDP-N-acetyl-alpha-D-galactosamine:polypeptide N-acetylgalactosaminyltransferase 13	1.39	0.00842457
1434760_at	Lrrtm3	leucine rich repeat transmembrane neuronal 3	1.389	0.0170187
1419044_at	Cntnap4	contactin associated protein-like 4	1.388	0.00894081
1425848_a_at	Dusp26	dual specificity phosphatase 26 (putative)	1.387	0.00062374
1458428_at	Kcnt1	potassium channel, subfamily T, member 1	1.386	0.00803428
1449265_at	Casp1 /// LOC100044207	caspase 1 /// hypothetical protein LOC100044207	1.386	0.0136582
1451127_at	AW146242	expressed sequence AW146242	1.385	0.00049537
1424547_at	Car10	carbonic anhydrase 10	1.385	0.000956607
1434792_at	2010320M18Rik	RIKEN cDNA 2010320M18 gene	1.385	0.00790652
1435124_at	EG328644	predicted gene, EG328644	1.384	0.00209199
1419299_at	2010012O05Rik	RIKEN cDNA 2010012O05 gene	1.384	0.00196735
1436432_at	B230343J05Rik	RIKEN cDNA B230343J05 gene	1.384	0.00304791
1434423_at	Gulp1	GULP, engulfment adaptor PTB domain containing 1	1.384	0.00649078
1417219_s_at	LOC100042319 /// LOC100045828 /// Tmsb10	thymosin, beta 10 /// hypothetical protein LOC100042319 /// hypothetical protein LOC100045828	1.383	0.00034092
1429209_at	Col23a1	collagen, type XXIII, alpha 1	1.383	0.00594765
1429204_at	Camk2n2	calcium/calmodulin-dependent protein kinase II inhibitor 2	1.383	9.75231e-05
1436277_at	Rnf207	ring finger protein 207	1.382	0.00625319
1423537_at	Gap43	growth associated protein 43	1.382	0.000559986
1416008_at	Satb1	special AT-rich sequence binding protein 1	1.382	0.000331559
1439569_at	Gpr83	G protein-coupled receptor 83	1.381	0.00454848
1440374_at	---	0 day neonate cerebellum cDNA, RIKEN full-length enriched library, clone:C230032E05 product:unclassifiable, full insert sequence	1.38	0.00921594
1436719_at	Slc35f1	solute carrier family 35, member F1	1.379	0.00805905
1459457_at	Camk2d	calcium/calmodulin-dependent protein kinase II, delta	1.378	0.00972845
1434980_at	Pik3r5	phosphoinositide-3-kinase, regulatory subunit 5, p101	1.376	0.00175091
1435307_at	Ankrd34b	ankyrin repeat domain 34B	1.376	0.00116742
1427910_at	Cst6	cystatin E/M	1.374	0.00958483
1429274_at	2310010M24Rik	RIKEN cDNA 2310010M24 gene	1.374	0.00982101
1450693_at	Rgs17	regulator of G-protein signaling 17	1.373	0.00178476
1424573_at	Tmed5	transmembrane emp24 protein transport domain containing 5	1.373	0.0122782
1455609_at	LOC320895	hypothetical LOC320895	1.37	0.000655468
1436912_at	Cacnb4	calcium channel, voltage-dependent, beta 4 subunit	1.368	0.00077064
1451332_at	Zfp521	zinc finger protein 521	1.368	0.00762988
1440177_at	9.63E+17	hypothetical protein 9630027E11	1.368	0.0124119
1448110_at	Sema4a	sema domain, immunoglobulin domain (Ig), transmembrane domain (TM) and short cytoplasmic domain, (semaphorin) 4A	1.366	0.0030736
1438989_s_at	B130021B11Rik	RIKEN cDNA B130021B11 gene	1.366	0.00351652
1457040_at	Lgi2	leucine-rich repeat LGI family, member 2	1.366	0.00853164
1449465_at	Reln	reelin	1.365	0.000241373
1429088_at	Lbh /// LOC100048380	limb-bud and heart /// similar to limb-bud and heart	1.365	0.00528025
1427320_at	Copg2as2	coatomer protein complex, subunit gamma 2, antisense 2	1.365	0.000859565
1427454_at	Hoxc6	homeo box C6	1.363	0.00636371
1428377_at	Btbd11	BTB (POZ) domain containing 11	1.362	0.0185382
1417486_at	Shd	src homology 2 domain-containing transforming protein D	1.361	0.00531877
1416762_at	S100a10	S100 calcium binding protein A10 (calpactin)	1.36	0.00129286
1421223_a_at	Anxa4	annexin A4	1.36	0.0107965
1423146_at	Hes5	hairy and enhancer of split 5 (Drosophila)	1.36	0.0156364
1426980_s_at	E130012A19Rik	RIKEN cDNA E130012A19 gene	1.359	0.011328
1425528_at	Prrx1	paired related homeobox 1	1.358	0.0138646
1429174_at	Wdr34	WD repeat domain 34	1.358	0.00770349
1441268_at	---	Transcribed locus	1.356	0.0107362
1452004_at	Calca	calcitonin/calcitonin-related polypeptide, alpha	1.355	0.00789696
1418648_at	Egln3	EGL nine homolog 3 (C. elegans)	1.354	0.0256992
1440270_at	Fgf12	fibroblast growth factor 12	1.354	0.000583197
1428895_at	Rftn2	raftlin family member 2	1.354	0.00194881
1425090_s_at	Kcnc4	potassium voltage gated channel, Shaw-related subfamily, member 4	1.353	0.00242849
1445546_at	AI844685	expressed sequence AI844685	1.351	0.00717024
1440656_at	Hecw1	HECT, C2 and WW domain containing E3 ubiquitin protein ligase 1	1.351	0.0124364
1436317_at	D230012E17Rik	RIKEN cDNA D230012E17 gene	1.35	0.00552427
1417128_at	Plekho1	pleckstrin homology domain containing, family O member 1	1.349	0.0136022
1424652_at	Tmem166	transmembrane protein 166	1.348	0.011096
1450042_at	Arx /// LOC100044440	aristaless related homeobox gene (Drosophila) /// similar to Arx homeoprotein	1.347	0.00207083
1444726_at	Krr1	KRR1, small subunit (SSU) processome component, homolog (yeast)	1.346	0.0152135
1416589_at	LOC100046740 /// Sparc	secreted acidic cysteine rich glycoprotein /// similar to Secreted acidic cysteine rich glycoprotein	1.345	0.000414071
1418139_at	Dcx	doublecortin	1.344	0.014932
1424034_at	Rora	RAR-related orphan receptor alpha	1.343	0.00469818
1454741_s_at	Tmem164	transmembrane protein 164	1.343	0.0282054
1433453_a_at	Abtb2	ankyrin repeat and BTB (POZ) domain containing 2	1.342	0.0135513
1455136_at	Atp1a2	ATPase, Na+/K+ transporting, alpha 2 polypeptide	1.342	0.00118159
1449403_at	Pde9a	phosphodiesterase 9A	1.341	0.0198219
1447830_s_at	Rgs2	regulator of G-protein signaling 2	1.339	0.00189188
1418492_at	Grem2	gremlin 2 homolog, cysteine knot superfamily (Xenopus laevis)	1.339	0.00884101
1437132_x_at	Nedd9	neural precursor cell expressed, developmentally down-regulated gene 9	1.339	0.0190578
1425846_a_at	Caln1	calneuron 1	1.338	0.00469631
1429416_at	Ttc9b	tetratricopeptide repeat domain 9B	1.338	0.00077345
1438231_at	Foxp2	forkhead box P2	1.337	0.00932333
1434534_at	Dsc3	desmocollin 3	1.337	0.00194782
1423310_at	Tpbg	trophoblast glycoprotein	1.337	0.00176264
1453074_at	Dusp23	dual specificity phosphatase 23	1.336	0.0290322
1455885_at	6530401C20Rik	RIKEN cDNA 6530401C20 gene	1.336	0.012779
1448553_at	LOC674761 /// Myh7	myosin, heavy polypeptide 7, cardiac muscle, beta /// similar to myosin, heavy polypeptide 7, cardiac muscle, beta	1.336	0.0130887
1456010_x_at	Hes5	hairy and enhancer of split 5 (Drosophila)	1.336	0.00352198
1455518_at	---	Transcribed locus	1.335	0.011894
1436503_at	BC048546	cDNA sequence BC048546	1.335	0.00383003
1448369_at	Pola2	polymerase (DNA directed), alpha 2	1.335	0.0208994
1443143_at	Flrt1	fibronectin leucine rich transmembrane protein 3	1.334	0.0247862
1417011_at	Sdc2	syndecan 2	1.334	0.00206438
1416167_at	Prdx4	peroxiredoxin 4	1.333	0.00580375
1454770_at	Cckbr	cholecystokinin B receptor	1.333	0.00235535
1456517_at	Tmem44	transmembrane protein 44	1.333	0.0207492
1424716_at	Retsat	retinol saturase (all trans retinol 13,14 reductase)	1.331	0.0286068
1448749_at	Plek	pleckstrin	1.329	0.0124096
1418301_at	Irf6	interferon regulatory factor 6	1.329	0.000847714
1434856_at	Ankrd44	ankyrin repeat domain 44	1.328	0.0197316
1422584_at	Skiv2l	superkiller viralicidic activity 2-like (S. cerevisiae)	1.328	0.0317253
1454784_at	Hs3st2	heparan sulfate (glucosamine) 3-O-sulfotransferase 2	1.327	0.0185378
1434893_at	Atp1a2	ATPase, Na+/K+ transporting, alpha 2 polypeptide	1.325	0.00126674
1422583_at	Rab3b	RAB3B, member RAS oncogene family	1.325	0.00317745
1418915_at	Mmachc	methylmalonic aciduria cblC type, with homocystinuria	1.324	0.0253947
1435529_at	OTTMUSG00000016644	predicted gene, OTTMUSG00000016644	1.323	0.0261869
1436736_x_at	D0H4S114	DNA segment, human D4S114	1.321	0.00348365
1425670_at	Rfxank	regulatory factor X-associated ankyrin-containing protein	1.321	0.0148741
1441281_s_at	Ninj1	ninjurin 1	1.32	0.0147376
1417704_a_at	Arhgap6	Rho GTPase activating protein 6	1.32	0.00113193
1439433_a_at	Slc35a2	solute carrier family 35 (UDP-galactose transporter), member A2	1.32	0.0126702
1436270_at	EG626571 /// LOC630700	predicted gene, EG626571 /// similar to CG15429-PA	1.318	0.00804393
1438423_at	Ssbp2	single-stranded DNA binding protein 2	1.318	0.00433492
1429240_at	Stard4	StAR-related lipid transfer (START) domain containing 4	1.318	0.00882942
1440826_s_at	Tmem103	transmembrane protein 103	1.316	0.0274355
1438132_at	C030005G22Rik	RIKEN cDNA C030005G22 gene	1.316	0.0127127
1438274_at	Ikzf4	IKAROS family zinc finger 4	1.315	0.0240667
1459021_at	---	Transcribed locus	1.315	0.0318629
1453152_at	Mamdc2	MAM domain containing 2	1.314	0.0109478
1439368_a_at	Slc9a3r2	solute carrier family 9 (sodium/hydrogen exchanger), isoform 3 regulator 2	1.314	0.0170623
1429269_at	BC068157	cDNA sequence BC068157	1.314	0.00489194
1437265_at	5330438D12Rik	RIKEN cDNA 5330438D12 gene	1.314	0.0256631
1428113_at	Tmtc4	transmembrane and tetratricopeptide repeat containing 4	1.313	0.00198179
1424886_at	Ptprd	protein tyrosine phosphatase, receptor type, D	1.313	0.0044818
1438320_s_at	Mcm7	minichromosome maintenance deficient 7 (S. cerevisiae)	1.313	0.00723586
1439632_at	---	12 days embryo spinal ganglion cDNA, RIKEN full-length enriched library, clone:D130046A02 product:unclassifiable, full insert sequence	1.312	0.00982496
1416795_at	Cryl1	crystallin, lambda 1	1.311	0.0153311
1433988_s_at	C230098O21Rik	RIKEN cDNA C230098O21 gene	1.311	0.00411494
1435976_at	AA408865	expressed sequence AA408865	1.311	0.0295918
1437511_x_at	Clcc1	chloride channel CLIC-like 1	1.31	0.0132927
1459890_s_at	1110008P14Rik	RIKEN cDNA 1110008P14 gene	1.31	0.000607799
1448113_at	LOC100039888 /// LOC623112 /// Stmn1	stathmin 1 /// similar to Stathmin 1/oncoprotein 18 /// similar to Pr22	1.308	0.00913333
1434880_at	Etv6	ets variant gene 6 (TEL oncogene)	1.308	0.0290519
1437655_at	D430020J02Rik	RIKEN cDNA D430020J02 gene	1.307	0.0135576
1437389_x_at	Khdrbs1	KH domain containing, RNA binding, signal transduction associated 1	1.306	0.00252858
1436337_at	4930420K17Rik	RIKEN cDNA 4930420K17 gene	1.306	0.0272473
1418317_at	Lhx2	LIM homeobox protein 2	1.304	0.00511461
1424181_at	6-Sep	septin 6	1.304	0.016199
1428664_at	Vip	vasoactive intestinal polypeptide	1.304	0.00321832
1449662_at	Reep1	Receptor accessory protein 1	1.304	0.0176782
1438494_at	Hrh1 /// LOC100041871	histamine receptor H 1 /// similar to histamine receptor H1	1.303	0.0397408
1423367_at	Wnt7a	wingless-related MMTV integration site 7A	1.302	0.0326891
1418817_at	Chmp1b	chromatin modifying protein 1B	1.302	0.031785
1416996_at	Tbc1d8	TBC1 domain family, member 8	1.301	0.0196533
1423947_at	1110008P14Rik	RIKEN cDNA 1110008P14 gene	1.301	0.000747746
1418191_at	LOC100048346 /// Usp18	ubiquitin specific peptidase 18 /// similar to ubiquitin specific protease UBP43	1.301	0.0096472
